# Supplementary material for: PCBs, PCNs, and PCDD/Fs in Soil around an Industrial Park in Northwest China: Levels, Source Apportionment, and Human Health Risk
Source: Int J Environ Res Public Health. 2023 Feb 16;20(4):3478. doi: 10.3390/ijerph20043478 (PMC9962420; doi:10.3390/ijerph20043478)
Supplement: Supplementary file 1 [file ijerph-20-03478-s001.zip]

Archive with 1 entries (1 files):
- ijerph-2018332-supplementary.pdf
